# Supplementary material for: Pathogenic variants carrier screening in New Brunswick: Acadians reveal high carrier frequency for multiple genetic disorders
Source: BMC Med Genomics. 2022 Apr 29;15:98. doi: 10.1186/s12920-022-01249-1 (PMC9055701; doi:10.1186/s12920-022-01249-1)
Supplement: Supplementary file 1 — Additional file 1. Table S1. Genes included in sequencing panel. Table S2. Cohort characteristics. Table S3. Genetic diseases associated with genes in which pathogenic variants have been detected. Table S4. Allele frequency (AF) and heterozygotes frequencies (HF) comparisons with higher risk populations on gnomAD. Table S5. Hardy-Weinberg comparison. [file 12920_2022_1249_MOESM1_ESM.xlsx]

## Sheet: Supplemental Table 1
	Ttable S1: Genes included in sequencing panel.
	Autosomal recessive genes
	ABCB11	ABCC8	ACAD9	ACADM	ACADS	ACADVL	ACAT1	ACOX1
	ACSF3	ADA	ADAMTS2	ADGRG1	AGA	AGL	AGPS	AGXT
	AIRE	ALDH3A2	ALDOB	ALG6	ALMS1	ALPL	AMT	AQP2
	ARG1	ARSA	ARSB	ASL	ASNS	ASPA	ASS1	ATM
	ATP6V1B1	ATP7B	BBS1	BBS10	BBS12	BBS2	BCHE	BCKDHA
	BCKDHB	BCS1L	BLM	BSND	BTD	CAPN3	CBS	CCDC103
	CCDC151	CCDC39	CDH23	CEP290	CERKL	CFTR	CHRNE	CHRNG
	CIITA	CLN3	CLN5	CLN6	CLN8	CLRN1	CNGB3	COL27A1
	COL4A3	COL4A4	COL7A1	CPS1	CPT1A	CPT2	CRB1	CRYL1
	CTNS	CTSK	CYBA	CYP11B1	CYP11B2	CYP17A1	CYP19A1	CYP1B1
	CYP21A2	CYP27A1	CYP27B1	DBT	DCLRE1C	DHCR7	DHDDS	DLD
	DNAH5	DNAI1	DNAI2	DNAL1	DPYD	DYSF	EIF2AK3	EIF2B5
	ELP1	ERCC6	ERCC8	ESCO2	ETFA	ETFB	ETFDH	ETHE1
	EVC	EVC2	EXOSC3	EYS	F11	F2	F5	FAH
	FAM161A	FANCA	FANCC	FANCG	FH	FKRP	FKTN	G6PC
	GAA	GALC	GALK1	GALNS	GALT	GAMT	GBA	GBE1
	GCDH	GFM1	GJB2	GJB6	GLB1	GLDC	GLE1	GNE
	GNPTAB	GNPTG	GNS	GP1BA	GP9	GRHPR	GUSB	HADHA
	HAX1	HBA1	HBA2	HBB	HEXA	HEXB	HFE	HGD
	HGSNAT	HJV	HK1	HLCS	HMGCL	HOGA1	HPS1	HPS3
	HSD17B4	HSD3B2	HYAL1	HYLS1	IDUA	IVD	KCNJ11	LAMA2
	LAMA3	LAMB3	LAMC2	LCA5	LDLRAP1	LHX3	LIFR	LIPA
	LOXHD1	LPL	LRPPRC	LYST	MAN2B1	MCCC1	MCCC2	MCOLN1
	MED17	MEFV	MESP2	MFSD8	MKS1	MLC1	MMAA	MMAB
	MMACHC	MMADHC	MPI	MPL	MPV17	MTHFR	MTRR	MTTP
	MUT	MYO7A	NAGLU	NAGS	NBN	NDRG1	NDUFAF5	NDUFAF6
	NDUFS6	NEB	NPC1	NPC2	NPHP1	NPHS1	NPHS2	NR2E3
	NTRK1	OAT	OPA3	PAH	PC	PCCA	PCCB	PCDH15
	PDHB	PEX1	PEX10	PEX12	PEX2	PEX6	PEX7	PFKM
	PHGDH	PKHD1	PMM2	PMP22	PLA2G6	POLG	POMGNT1	PPT1
	PROP1	PSAP	PTS	PUS1	PYCR1	PYGM	RAB23	RAG1
	RAG2	RAPSN	RARS2	RDH12	RMRP	RPE65	RPGRIP1L	RTEL1
	SACS	SAMHD1	SEPSECS	SERPINA1	SGCA	SGCB	SGCD	SGCG
	SGSH	SLC12A3	SLC12A6	SLC17A5	SLC22A5	SLC25A13	SLC25A15	SLC25A20
	SLC26A2	SLC26A3	SLC26A4	SLC35A3	SLC37A4	SLC39A4	SLC4A11	SLC7A7
	SMARCAL1	SMN1	SMPD1	STAR	SUMF1	TAT	TCIRG1	TECPR2
	TFR2	TGM1	TH	TMEM216	TPP1	TRIM32	TRMU	TSFM
	TTC37	TTPA	TYMP	UGT1A1	USH1C	USH2A	VPS13A	VPS13B
	VPS45	VRK1	VSX2	WNK1	WNT10A	XPA	XPC	ZFYVE26
	Chromosome X genes
	ABCD1	ARSE	ATP7A	ATRX	CD40LG	CHM	COL4A5	CYBB
	DCX	DMD	EDA	EMD	F8	F9	FMR1	G6PD
	GJB1	GLA	IDS	IL2RG	L1CAM	MTM1	NR0B1	OCRL
	OTC	PDHA1	PRPS1	RS1	SLC6A8	WAS

## Sheet: Supplemental Table 2
	Table S2: Cohort characteristics.
	Characteristics
	Sex	N (%)
	Male	16 (26.7)
	Female	44 (73.3)
	Median Age	Years ± SD
	Male	54.0 ± 17.9
	Female	50.2 ± 15.4
	All	51.2 ± 16.0

## Sheet: Supplemental Table 3
	Table S3: Genetic diseases associated with genes in which pathogenic variants have been detected.
	Genes	Accession number	DNA Variants (GRCh37)	Protein Varaints	Diseases
	ABCC8	NM_000352.4	c.2252_2253dup	p.Ser752Profs*29	FAMILIAL HYPERINSULINISM, ABCC8-RELATED
	ACADM	NM_000016.5	c.199T>C	p.Tyr67His	MEDIUM-CHAIN ACYL-COA DEHYDROGENASE (MCAD) DEFICIENCY
	ACADM	NM_000016.5	c.250C>T	p.Leu84Phe	MEDIUM-CHAIN ACYL-COA DEHYDROGENASE (MCAD) DEFICIENCY
	AGL	NM_000642.2	c.18_19del	p.Gln6Hisfs*20	GLYCOGEN STORAGE DISEASE TYPE III
	AIRE	NM_000383.3	c.967_979del	p.Leu323Serfs*51	AUTOIMMUNE POLYENDOCRINOPATHY SYNDROME TYPE I
	BBS1	NM_024649.4	c.1169T>G	p.Met390Arg	BARDET-BIEDL SYNDROME TYPE 1
	BCHE	NM_000055.3	c.293A>G	p.Asp98Gly	BUTYRYLCHOLINESTERASE DEFICIENCY
	CDH23	NM_022124.5	c.5371G>T	p.Glu1791*	USHER SYNDROME, TYPE 1D
	CERKL	NM_001030311.2	c.847C>T	p.Arg283*	RETINITIS PIGMENTOSA 26
	CYP21A2	NM_000500.8	c.293-13C>T	UTR	CONGENITAL ADRENAL HYPERPLASIA DUE TO 21- HYDROXYLASE DEFICIENCY
	CYP27B1	NM_000785.3	c.262del	p.Val88Trpfs*71	VITAMIN D HYDROXYLATION-DEFICIENT RICKETS, TYPE 1A
	CYP27B1	NM_000785.3	c.1319_1325dup	p.Phe443Profs*24	VITAMIN D HYDROXYLATION-DEFICIENT RICKETS, TYPE 1A
	DHCR7	NM_001360.2	c.964-1G>C	Splice acceptor	SMITH-LEMLI-OPITZ SYNDROME
	DPYD	NM_000110.3	c.1905+1G>A	Splice donor	DIHYDROPYRIMIDINE DEHYDROGENASE DEFICIENCY
	DPYD	NM_000110.3	c.2846A>T	p.Asp949Val	DIHYDROPYRIMIDINE DEHYDROGENASE DEFICIENCY
	ETFDH	NM_004453.3	c.51dup	p.Ala18Cysfs*5	GLUTARIC ACIDURIA IIC
	FANCG	NM_004629.1	c.1480+1G>C	Splice donor	FANCONI ANEMIA GROUP G
	FMR1 *	NM_002024.5	47 CGG repeats	5'UTR CGG repeats	FRAGILE X SYNDROME
	GJB2	NM_004004.5	c.35del	p.Gly12Valfs*2	NONSYNDROMIC HEARING LOSS, GJB2-RELATED
	LAMB3	NM_000228.2	c.2842del	p.Val948Cysfs*82	JUNCTIONAL EPIDERMOLYSIS BULLOSA, LAMB3-RELATED
	MMACHC	NM_015506.2	c.331C>T	p.Arg111*	METHYLMALONIC ACIDURIA AND HOMOCYSTINURIA, CBLC
	MPL	NM_005373.2	c.305G>C	p.Arg102Pro	CONGENITAL AMEGAKARYOCYTIC THROMBOCYTOPENIA
	MTHFR †	NM_005957.4	c.665C>T	p.Ala222Val	HOMOCYSTINURIA, MTHFR-RELATED
	MTHFR †	NM_005957.4	c.1286A>C	p.Glu429Ala	HOMOCYSTINURIA, MTHFR-RELATED
	NPHS2	NM_014625.3	c.686G>A	p.Arg229Gln	CONGENITAL NEPHROTIC SYNDROME, TYPE 2
	PYGM	NM_005609.3	c.148C>T	p.Arg50*	GLYCOGEN STORAGE DISEASE TYPE V
	RAPSN	NM_005055.4	c.133G>A	p.Val45Met	CONGENITAL MYASTHENIC SYNDROME, RAPSN-RELATED
	SERPINA1	NM_000295.4	c.863A>T	p.Glu288Val	ALPHA-1 ANTITRYPSIN DEFICIENCY
	SLC12A3	NM_000339.2	c.248G>A	p.Arg83Gln	GITELMAN SYNDROME
	SLC17A5	NM_012434.4	c.533del	p.Thr178Asnfs*34	SIALIC ACID STORAGE DISORDER
	SLC17A5	NM_012434.4	c.819+1G>A	Splice donor	SIALIC ACID STORAGE DISORDER
	SLC17A5	NM_012434.4	c.918T>G	p.Tyr306*	SIALIC ACID STORAGE DISORDER
	SMN1*	NM_022874.2	Absence of SMN1	Whole gene deletion	SPINAL MUSCULAR ATROPHY
	USH2A	NM_206933.2	c.2276G>T	p.Cys759Phe	USHER SYNDROME, TYPE 2A
	USH2A	NM_206933.2	c.4338_4339del	p.Cys1447Glnfs*29	USHER SYNDROME, TYPE 2A
	VPS13B	NM_017890.4	c.6002del	p.Pro2001Leufs*18	COHEN SYNDROME
	*All variants were validated as being HGVS compliant through VariantValidator (https://variantvalidator.org/), with the exception of CNVs for FMR1 and SMN1.
	† Variants in MTHFR are considered risk alleles rather than pathogenic, as per ACMG guidelines.

## Sheet: Supplemental Table 4
	Table S4: Allele frequency (AF) and heterozygotes frequencies (HF) comparisons with higher risk populations on gnomAD.
	Genes	Variants	AF Acadian Sample	AF gnomAD	Fisher exact test adj. p Values	AF Ratio (Acadian/gnomAD)	HF Acadian Sample	HF gnomAD	HF Ratio (Acadian/gnomAD)	Populations
	ABCC8	c.2252_2253dup	0.00833333	NA	NA	NA	0.0166667	NA	NA
	ACADM	c.199T>C	0.00833333	0.001015	1	8.21018	0.0166667	0.0020294	8.2126	European (non-Finnish)
	ACADM	c.250C>T	0.00833333	0.000124	0.485951	67.2043	0.0166667	0.000247943	67.2198	European (non-Finnish)
	AGL	c.18_19del	0.00833333	9.292e-05	0.372041	89.6829	0.0166667	0.00018583	89.6875	European (non-Finnish)
	AIRE	c.967_979del	0.0333333	0.0009637	0.000217194	34.5889	0.0666667	0.00192749	34.5873	European (non-Finnish)
	BBS1	c.1169T>G	0.00833333	0.002773	1	3.00517	0.0166667	0.00554549	3.00545	European (non-Finnish)
	BCHE	c.293A>G	0.075	0.01766	0.00943527	4.24689	0.15	0.0343934	4.3613	European (non-Finnish)
	CDH23	c.5371G>T	0.00833333	NA	NA	NA	0.0166667	NA	NA
	CERKL	c.847C>T	0.00833333	0.0005382	1	15.4837	0.0166667	0.00107649	15.4824	European (non-Finnish)
	CYP21A2	c.293-13C>T	0.00833333	NA	NA	NA	0.0166667	NA	NA
	CYP27B1	c.262del	0.00833333	8.561e-05	0.369028	97.3407	0.0166667	0.000171218	97.3417	European (non-Finnish)
	CYP27B1	c.1319_1325dup	0.00833333	0.0004514	1	18.4611	0.0166667	0.000902889	18.4593	East Asian
	DHCR7	c.964NA1G>C	0.00833333	0.01182	1	0.70502	0.0166667	0.0236445	0.704885	AshkE-zi Jewish
	DPYD	c.1905+1G>A	0.00833333	0.02385	1	0.349406	0.0166667	0.0467357	0.356616	European (Finnish)
	DPYD	c.2846A>T	0.025	0.005163	0.771201	4.84215	0.05	0.0102941	4.85715	European (non-Finnish)
	ETFDH	c.51dup	0.0166667	0.0001397	0.00500168	119.303	0.0333333	0.000279399	119.304	European (non-Finnish)
	FANCG	c.1480+1G>C	0.00833333	4.395e-05	0.195471	189.609	0.0166667	8.78982e-05	189.613	European (non-Finnish)
	FMR1	47 CGG repeats	0.0166667	NA	NA	NA	0.0333333	NA	NA
	GJB2	c.35del	0.00833333	0.009578	1	0.870049	0.0166667	0.0190292	0.875848	European (non-Finnish)
	LAMB3	c.2842del	0.00833333	3.872e-05	0.172308	215.22	0.0166667	7.74485e-05	215.197	European (non-Finnish)
	MMACHC	c.331C>T	0.00833333	0.000124	0.607713	67.2043	0.0166667	0.000248077	67.1833	African/African American
	MPL	c.305G>C	0.00833333	0.0007122	1	11.7008	0.0166667	0.00142439	11.7009	European (non-Finnish)
	MTHFR	c.665C>T	0.0833333	0.5019	1	0.166036	0.1	0.478555	0.208962	Latino/Admixed American
	MTHFR	c.1286A>C	0.0166667	0.4116	1	0.0404924	0.0333333	0.477724	0.0697753	South Asian
	NPHS2	c.686G>A	0.05	0.0684	1	0.730994	0.0666667	0.127223	0.524013	European (Finnish)
	PYGM	c.148C>T	0.00833333	0.002516	1	3.31214	0.0166667	0.00503275	3.31164	European (non-Finnish)
	RAPSN	c.133G>A	0.0166667	6.977e-05	0.00145267	238.88	0.0333333	0.000139548	238.867	European (non-Finnish)
	SERPINA1	c.863A>T	0.0916667	0.03668	0.14923	2.49909	0.183333	0.0697343	2.62903	European (non-Finnish)
	SLC12A3	c.248G>A	0.00833333	0.0003008	1	27.7039	0.0166667	0.000601504	27.7083	East Asian
	SLC17A5	c.533del	0.00833333	0.0001007	0.400802	82.7541	0.0166667	0.000201482	82.7205	European (non-Finnish)
	SLC17A5	c.819+1G>A	0.0166667	8.846e-06	0.000103636	1884.09	0.0333333	1.76925e-05	1884.03	European (non-Finnish)
	SLC17A5	c.918T>G	0.025	0.0004517	0.00108397	55.3465	0.05	0.000903444	55.3438	Latino/Admixed American
	SMN1	Absence of SMN1	0.00833333	NA	NA	NA	0.0166667	NA	NA
	USH2A	c.2276G>T	0.00833333	0.002033	1	4.09903	0.0166667	0.00406665	4.09838	Latino/Admixed American
	USH2A	c.4338_4339del	0.00833333	8.826e-06	0.0655602	944.18	0.0166667	1.76516e-05	944.2	European (non-Finnish)
	VPS13B	c.6002del	0.00833333	2.325e-05	0.115057	358.423	0.0166667	4.65015e-05	358.411	European (non-Finnish)

## Sheet: Supplemental Table 5
	Table S5: Hardy-Weinberg comparison
	Genes	Variants	Heterozygotes Frequencies Sample	Heterozygotes Frequencies Estimated	Fisher exact test p Values	Frequencies Ratio (Sample/Estimated)	Homozygotes frequencies observed	Homozygotes frequencies estimated	Fisher exact test p Values	Frequencies Ratio (Sample/Estimated)
	ABCC8	c.2252_2253dup	0.0166667	0.0165278	0.995249	1.0084	0	6.94444e-05	0.948532	0
	ACADM	c.199T>C	0.0166667	0.0165278	0.995249	1.0084	0	6.94444e-05	0.948532	0
	ACADM	c.250C>T	0.0166667	0.0165278	0.995249	1.0084	0	6.94444e-05	0.948532	0
	AGL	c.18_19del	0.0166667	0.0165278	0.995249	1.0084	0	6.94444e-05	0.948532	0
	AIRE	c.967_979del	0.0666667	0.0644444	0.960778	1.03448	0	0.00111111	0.796198	0
	BBS1	c.1169T>G	0.0166667	0.0165278	0.995249	1.0084	0	6.94444e-05	0.948532	0
	BCHE	c.293A>G	0.15	0.13875	0.86083	1.08108	0	0.005625	0.560724	0
	CDH23	c.5371G>T	0.0166667	0.0165278	0.995249	1.0084	0	6.94444e-05	0.948532	0
	CERKL	c.847C>T	0.0166667	0.0165278	0.995249	1.0084	0	6.94444e-05	0.948532	0
	CYP21A2	c.293-13C>T	0.0166667	0.0165278	0.995249	1.0084	0	6.94444e-05	0.948532	0
	CYP27B1	c.262del	0.0166667	0.0165278	0.995249	1.0084	0	6.94444e-05	0.948532	0
	CYP27B1	c.1319_1325dup	0.0166667	0.0165278	0.995249	1.0084	0	6.94444e-05	0.948532	0
	DHCR7	c.964-1G>C	0.0166667	0.0165278	0.995249	1.0084	0	6.94444e-05	0.948532	0
	DPYD	c.1905+1G>A	0.0166667	0.0165278	0.995249	1.0084	0	6.94444e-05	0.948532	0
	DPYD	c.2846A>T	0.05	0.04875	0.97479	1.02564	0	0.000625	0.846427	0
	ETFDH	c.51dup	0.0333333	0.0327778	0.98642	1.01695	0	0.000277778	0.897272	0
	FANCG	c.1480+1G>C	0.0166667	0.0327778	0.995249	1.0084	0	0.000277778	0.948532	0
	FMR1	47 CGG repeats	0.0333333	0.0327778	0.98642	1.01695	0	0.000277778	0.897272	0
	GJB2	c.35del	0.0166667	0.0165278	0.995249	1.0084	0	6.94444e-05	0.948532	0
	LAMB3	c.2842del	0.0166667	0.0165278	0.995249	1.0084	0	6.94444e-05	0.948532	0
	MMACHC	c.331C>T	0.0166667	0.0165278	0.995249	1.0084	0	6.94444e-05	0.948532	0
	MPL	c.305G>C	0.0166667	0.0165278	0.995249	1.0084	0	6.94444e-05	0.948532	0
	MTHFR	c.665C>T	0.1	0.124444	0.384323	0.654545	0.0333333	0.00444444	0.303517	4.8
	MTHFR	c.1286A>C	0.0333333	0.0327778	0.98642	1.01695	0	0.000277778	0.897272	0
	NPHS2	c.686G>A	0.0666667	0.109861	0.569131	0.701754	0.0166667	0.00340278	0.425768	6.66667
	PYGM	c.148C>T	0.0166667	0.0165278	0.995249	1.0084	0	6.94444e-05	0.948532	0
	RAPSN	c.133G>A	0.0333333	0.0327778	0.98642	1.01695	0	0.000277778	0.897272	0
	SERPINA1	c.863A>T	0.183333	0.166528	0.808555	1.10092	0	0.00840278	0.476748	0
	SLC12A3	c.248G>A	0.0166667	0.0165278	0.995249	1.0084	0	6.94444e-05	0.948532	0
	SLC17A5	c.533del	0.0166667	0.0165278	0.995249	1.0084	0	6.94444e-05	0.948532	0
	SLC17A5	c.819+1G>A	0.0333333	0.0327778	0.98642	1.01695	0	0.000277778	0.897272	0
	SLC17A5	c.918T>G	0.05	0.04875	0.97479	1.02564	0	0.000625	0.846427	0
	SMN1	Absence of SMN1	0.0166667	0.0165278	0.995249	1.0084	0	6.94444e-05	0.948532	0
	USH2A	c.2276G>T	0.0166667	0.0165278	0.995249	1.0084	0	6.94444e-05	0.948532	0
	USH2A	c.4338_4339del	0.0166667	0.0165278	0.995249	1.0084	0	6.94444e-05	0.948532	0
	VPS13B	c.6002del	0.0166667	0.0165278	0.995249	1.0084	0	6.94444e-05	0.948532	0
